# Supplementary material for: Eco-Friendly Fluorine Functionalized Superhydrophobic/Superoleophilic Zeolitic Imidazolate Frameworks–Based Composite for Continuous Oil–Water Separation
Source: Molecules. 2023 Mar 21;28(6):2843. doi: 10.3390/molecules28062843 (PMC10054728; doi:10.3390/molecules28062843)
Supplement: Supplementary file 1 [file molecules-28-02843-s001.zip]

Archive with 1 entries (1 files):
- molecules-2261342-supplementary.pdf
